# Supplementary material for: A Practical Guide to Manual and Semi-Automated Neurosurgical Brain Lesion Segmentation
Source: NeuroSci. 2024 Aug 2;5(3):265–75. doi: 10.3390/neurosci5030021 (PMC11468002; doi:10.3390/neurosci5030021)
Supplement: Supplementary file 1 [file neurosci-05-00021-s001.zip]

Archive with 4 entries (4 files):
- Supplementary video S1 Introduction.mp4
- Supplementary video S2 Meningioma.mp4
- Supplementary video S3 SAH.mp4
- Supplementary video S4 GBM.mp4
